# Supplementary material for: Identifying Angiogenic Factors in Pediatric Choroid Plexus Papillomas
Source: NeuroSci. 2025 Aug 11;6(3):76. doi: 10.3390/neurosci6030076 (PMC12372068; doi:10.3390/neurosci6030076)
Supplement: Supplementary file 1 [file neurosci-06-00076-s001.zip]

Archive with 1 entries (1 files):
- neurosci-3649093-supplementary.pdf
